# Supplementary material for: Structural basis for itraconazole-mediated NPC1 inhibition
Source: Nat Commun. 2020 Jan 9;11:152. doi: 10.1038/s41467-019-13917-5 (PMC6952396; doi:10.1038/s41467-019-13917-5)
Supplement: Supplementary file 3 — Source Data [file 41467_2019_13917_MOESM3_ESM.xlsx]

## Sheet: Fig. 2
Fig. 2
Itraconazole-mixture (uM)	Repeat 1	Repeat 2	Itra-A (uM)	Repeat 1	Repeat 2	Itra-B (uM)	Repeat 1	Repeat 2	Itra-C (uM)	Repeat 1	Repeat 2	Itra-D (uM)	Repeat 1	Repeat 2	I-Br (uM)	Repeat 1	Repeat 2	Ketoconazole (uM)	Repeat 1	Repeat 2
0	5.26783	5.85386	0	5.26783	5.85386	0	5.26783	5.85386	0	5.26783	5.85386	0	5.26783	5.85386	0	5.26783	5.85386	0	5.26783	5.85386
0.01	4.01766	4.2448	0.01	3.34546	3.63927	0.01	3.9159	3.40696	0.01	2.75095	4.36393	0.01	5.12434	4.82943	0.01	4.58973	4.96815	0.06	5.10495	4.49897
0.03	5.24116	3.3234	0.03	2.11666	3.13779	0.03	4.38066	3.3469	0.03	3.79424	3.28767	0.03	5.20142	5.41351	0.03	5.37716	4.88618	0.1	5.13264	5.26574
0.06	1.34858	2.23041	0.06	1.34688	1.36745	0.06	3.47465	4.06438	0.06	2.06444	2.2038	0.06	4.95746	4.37164	0.06	4.32355	4.16412	0.3	4.87226	4.63745
0.1	1.05311	0.943484	0.1	0.649426	0.424277	0.1	1.89058	2.87184	0.1	1.06349	0.971149	0.1	4.22308	3.93133	0.1	3.9836	4.20245	1	4.01059	4.3222
0.3	0.364082	0.337838	0.3	0.182751	0.951334	0.3	0.862485	0.330515	0.3	0.425397	0.74132	0.3	1.69596	0.847105	0.3	1.53922	1.1254
												1	0.318377	0.298236	1	0.246675	0.554439

## Sheet: Supplementary Fig. 3
Supplementary Figure 3
Itraconazole-mixture (uM)	Repeat 3	Repeat 4	Itra-A (uM)	Repeat 3	Repeat 4	Itra-B (uM)	Repeat 3	Repeat 4	Itra-C (uM)	Repeat 3	Repeat 4	Itra-D (uM)	Repeat 3	Repeat 4	I-Br (uM)	Repeat 3	Repeat 4	Ketoconazole (uM)	Repeat 3	Repeat 4
0	5.06137	4.22198	0	5.06137	4.22198	0	5.06137	4.22198	0	5.06137	4.22198	0	5.30043	4.50669	0	5.90592	4.70763	0	5.30043	4.50669
0.01	4.59018	4.56061	0.01	4.94398	4.77149	0.01	4.07334	3.44913	0.01	5.96443	6.00059	0.01	5.36433	5.55004	0.01	4.66835	4.99786	0.1	5.66525	5.28982
0.03	3.80741	5.72045	0.03	2.05952	3.89935	0.03	4.03908	4.71303	0.03	5.04846	4.01749	0.03	4.81474	5.63336	0.03	4.70822	4.07672	0.3	4.5308	5.34142
0.06	3.72781	1.92576	0.06	2.47578	3.20766	0.06	3.31322	4.88931	0.06	2.59278	3.08556	0.06	4.6935	4.89927	0.06	4.60468	3.96626	1	3.62516	4.54636
0.1	1.32141	1.13252	0.1	0.534596	0.753712	0.1	2.88258	3.07656	0.1	0.74648	0.810953	0.1	3.61767	3.75541	0.1	4.77217	3.29181
0.3	0.0508188	0.145481	0.3	0.00955796	0.014865	0.3	0.441049	0.321735	0.3	0.145589	0.0492482	0.3	0.924499	0.769967	0.3	1.24513	1.03698
												1	0.304194	0.474051	1	0.500545	0.513133

## Sheet: Fig. 6c
Fig. 6c
	WT		P691S		I609R/F1087E		F403D/P888K		pcDNA
	LDPS	FCS	LDPS	FCS	LDPS	FCS	LDPS	FCS	LDPS	FCS
Repeat 1	0.232944	0.91198	0.218314	0.241371	0.307272	0.27134	0.136499	0.285671	0.225767	0.221889
Repeat 2	0.239553	0.897741	0.23061	0.263325	0.227861	0.282488	0.219872	0.24242	0.236803	0.214431

## Sheet: Supplementary Fig. 9
Supplementary Figure 9
	WT		P691S		I609R/F1087E		F403D/P888K		pcDNA
	LDPS	FCS	LDPS	FCS	LDPS	FCS	LDPS	FCS	LDPS	FCS
Repeat 3	0.0330223	0.331508	0.0216006	0.0584441	0.0281689	0.0580823	0.00908987	0.0472059	0.0593541	0.0210592
Repeat 4	0.0603812	0.376528	0.032468	0.0159811	0.0464143	0.00355136	0.0682197	0.0170914	0.047727	0.0291021

## Sheet: Fig.1c
Fig. 1c	Anti-NPC1

## Sheet: Fig. 1d
Fig. 1d	Anti-NPC1

## Sheet: Fig. 4d
Fig. 4d	Anti-flag

## Sheet: Fig. 6c Blot
Fig. 6c	Anti-Flag and Anti-b-actin

## Sheet: Supplementary Fig. 9 Blot
Supplementary Fig. 9		Anti-Flag and Anti-b-actin
